# Supplementary material for: COVID-19 diagnosis within five days of symptoms onset among healthcare workers in Malawi; Non-randomized control trial of self-testing using Ag-RDTs
Source: PLOS Glob Public Health. 2025 Dec 16;5(12):e0005604. doi: 10.1371/journal.pgph.0005604 (PMC12707653; doi:10.1371/journal.pgph.0005604)
Supplement: S1 Data — (ZIP) [file pgph.0005604.s004.zip]

Archive with 10 entries (10 files):
- CH00_Screening_DataV2.dta
- __MACOSX/._CH00_Screening_DataV2.dta
- CH02_First_Follow_Up_datav4.dta
- __MACOSX/._CH02_First_Follow_Up_datav4.dta
- CH03_Data_Exit_ToolV3.dta
- __MACOSX/._CH03_Data_Exit_ToolV3.dta
- CHO1_Baseline_Datav2.dta
- __MACOSX/._CHO1_Baseline_Datav2.dta
- CHO2_Second_Follow_Up_DataV6.dta
- __MACOSX/._CHO2_Second_Follow_Up_DataV6.dta
